# Supplementary material for: Fecal Metabolome and Bacterial Composition in Severe Obesity: Impact of Diet and Bariatric Surgery
Source: Gut Microbes. 2022 Jul 28;14(1):2106102. doi: 10.1080/19490976.2022.2106102 (PMC9341356; doi:10.1080/19490976.2022.2106102)
Supplement: Supplemental Material [file KGMI_A_2106102_SM3208.zip]

Archive with 3 entries (3 files):
- S1.png
- S2.png
- S3.png
